# Supplementary material for: Rescue of dendritic cells from glycolysis inhibition improves cancer immunotherapy in mice
Source: Nat Commun. 2023 Sep 2;14:5333. doi: 10.1038/s41467-023-41016-z (PMC10475105; doi:10.1038/s41467-023-41016-z)
Supplement: Supplementary file 4 — Source Data [file 41467_2023_41016_MOESM4_ESM.xlsx]

## Sheet: Figure 1d
X Intensity	F16BP
0.4	0
0.463	0
0.536	0
0.621	0
0.719	0
0.833	0
0.965	0
1.117	0
1.294	0
1.499	0
1.736	0
2.01	0
2.328	0
2.696	0
3.122	0
3.615	0
4.187	0
4.849	0
5.615	0
6.503	0
7.531	0
8.721	0
10.1	0
11.696	0
13.545	0
15.686	0
18.166	0
21.037	0
24.363	0
28.214	0
32.674	0
37.84	0
43.821	0
50.748	0
58.771	0
68.061	0
78.82	0
91.28	0
105.709	0
122.42	0
141.772	0
164.183	0
190.137	0
220.194	0
255.002	0
295.312	0
341.995	0
396.058	0
458.666	0
531.172	0
615.139	0
712.379	0
824.992	0
955.406	0
1106.43	0
1281.34	0.553
1483.89	4.60156
1718.47	13.9588
1990.12	23.9584
2304.72	26.4091
2669.04	19.577
3090.96	8.88033
3579.58	1.84389
4145.44	0
4800.75	0
5559.64	0.217667
6438.51	0
7456.3	0
8634.99	0
10000	0

## Sheet: Figure 2a
	No Treatment	PFK15	PFK15 + sol. F16BP	PFK15 + F16BP MPs
	93.44	94.58	144.35	121.12
	118.6	110.62	150.77	116.64
	137.52	95.46	147.85	149.16
	119.09	70.67	156.76	149.12
	99.92	61.344	146.46	155.12
		56.2579	165.03	160.31

## Sheet: Figure 2b
	Poly IC	Poly IC + PFK15	Poly IC + PFK15 + sol. F16BP	Poly IC + PFK15 + F16BP MPs
	129.08	87.01	92.68	142.93
	147.56	94.46	109.21	144.34
	139.05	108.96	129.66	118.41
	168.25	101.62	115.97	169.56
	151.02	114.22	116.99
	171.19		124.19

## Sheet: Figure 2c
	No Treatment	PFK15	PFK15 + sol. F16BP	PFK15 + F16BP MPs
	89.04	91.17	136.02	121.79
	123.12	113.88	142.16	104.66
	144.18	107.05	140.02	147.15
	134.53	74.64	150.74	150.75
	109.8	93.0104	145.02	162.05
		87.8475	161.4	163.43
		73.2736
		86.4926

## Sheet: Figure 2d
	Poly IC	Poly IC + PFK15	Poly IC + PFK15 + sol. F16BP	Poly IC + PFK15 + F16BP MPs
	116.95	78.92	92.23	132.66
	144.4	91.41	107.79	171.16
	143.14	103.92	133.01	182.62
	170.96	93.7	118	188.93
	183.89	107.65	120.91
	181.41		123.84

## Sheet: Figure 2e
	No Treatment	PFK15	PFK15 + sol. F16BP	PFK15 + F16BP MPs
	44.15	28.54	252.55	220.1
	73.73	97.18	228.09	205.6
	80.33	41.31	188	237.01
	107.65	164.94	213.5	208.93
		84.38	133.65	217.28
			139.49	121.73

## Sheet: Figure 2f
	Poly IC	Poly IC + PFK15	Poly IC + PFK15 + sol. F16BP	Poly IC + PFK15 + F16BP MPs
	86.58	22.34	38.27	79.68
	67.91	26.13	46.94	71.48
	47.2	21.98	31.82	78.6
	51.81	22.42	35.6	66.26
	38.89	24.91	27.05	33.19
	57.44		56.44	79.53

## Sheet: Figure 2g
	No Treatment	PFK15	PFK15 + sol. F16BP	PFK15 + F16BP MPs
	33.2	27.41	146.62	155.14
	46.39	66.76	146.69	140.91
	52.54	33.03	103.25	166.78
	76.43	155.9	143.43	154.59
		57.27	85.89	151.3
			101.89	93.79

## Sheet: Figure 2h
	Poly IC	Poly IC + PFK15	Poly IC + PFK15 + sol. F16BP	Poly IC + PFK15 + F16BP MPs
	38.89	28.2	33.75	51.26
	50.4	26.88	35.17	47.97
	41.54	23.49	29.05	56.06
	47.32	27.04	37.71	44.44
	31.7	26.65	28.46	33.8
	36.37		37.9	51.83

## Sheet: Figure 2i
	No Treatment	sol. F16BP	sol. (Ca2+ + NaCitrate + F16BP)	F16BP MPs	F16BP(PolyIC) MPs	F16BP(mRNA) MPs	Vacc MPs	LPS
	14.2	15.8	20.6	16.4	29.6	20.5	26.6	41.5
	17.6	17.2	22.4	16.3	33.8	25.9	33.6	39.9
	17.5	17.3	22	17.4	32.8	29.6	33.4	40.8
	15.2	16	23.1	15	42.1	27.6	37.3	40.2
	15.2	16.4	20.2	16.4	35.3	26.2	26.5	42.3
					30.9	20.7		42.4

[truncated: 51 more sheets: Figure 2j, Figure 3b, Figure 3c, Figure 3d, Figure 3e, Figure 3f, Figure 3g, Figure 3h, Figure 3i, Figure 3j, Figure 3k, Figure 3l, Figure 4b, Figure 4c, Figure 4d, Figure 4e, Figure 5a, Figure 5c, Figure 5d, Figure 5e …]
